# Supplementary material for: The Association of Annexin A1 and Chemosensitivity to Osimertinib in Lung Cancer Cells
Source: Cancers (Basel). 2021 Aug 15;13(16):4106. doi: 10.3390/cancers13164106 (PMC8394458; doi:10.3390/cancers13164106)
Supplement: Supplementary file 1 [file cancers-13-04106-s001.zip]

Archive with 1 entries (1 files):
- cancers-1250936-supplementary.pdf
